# Supplementary material for: Survivorship and feeding preferences among size classes of outplanted sea urchins, Tripneustes gratilla, and possible use as biocontrol for invasive alien algae
Source: PeerJ. 2015 Sep 15;3:e1235. doi: 10.7717/peerj.1235 (PMC4579015; doi:10.7717/peerj.1235)
Supplement: Supplemental Information 3 — tab 1: Urchin growth data; tab 2: No choice feeding data on 4 different algal diets; tab 3: Choice feeding data with all 4 algal species; tab 4: Urchin caging survivorship data. [file peerj-03-1235-s003.xlsx]

## Sheet: Growth
Tank #	Algae	Date	2013-04-09	2013-04-16	2013-04-23	2013-04-30	2013-05-07
4	Acan		19	19.5	21.2	22.4	24.1
4	Acan		20.9	22	22.8	23.7	24.8
24	Acan		20.8	21.7	23	24.3	26
24	Acan		17.5	17.8	18.5	19.5	19.9
26	Acan		18.2	19.2	20.6	22.9	23.9
26	Acan		18.2	20.7	22.1	22.6	23.1
5	Euch		22.5	23.3	23.5	24.4	25.9
5	Euch		18.7	19.3	19.8	20.4	21.8
25	Euch		19.9	21.3	21.1	22.8	23.7
25	Euch		20	20.5	20.9	23	24.3
27	Euch		19.1	21	21.1	23.3	24.7
27	Euch		19.1	20.6	20.9	22.9	23.8
8	Grac		18.9	21.1	23.3	25.9	27.5
8	Grac		20.6	22.6	23.6	25.3	27.6
11	Grac		19.3	20.8	22.3	24.6	27.2
11	Grac		19.3	21	23.4	25.2	27
22	Grac		21.6	23.8	25.6	28.2	30.7
22	Grac		19.5	21	22.1	24.1	25.9
1	Acan		29.8	29.3	30.5	31.7	33.5
1	Acan		31.8	32.5	33.4	34.8	36.8
12	Acan		43.8	43	45.9	48.1	48.9
12	Acan		42	42.9	43.4	46.7	48.4
21	Acan		30.7	31.2	32.2	32.9	34.6
21	Acan		40	40.4	42.2	44.3	46.2
6	Euch		31.5	35	35.5	36.4	37.3
6	Euch		39.1	39.5	40.1	42.6	44.9
15	Euch		33	34.5	34.2	34.9	35.3
15	Euch		30.8	30.5	31.3	31.4	32.1
23	Euch		42.2	42.4	44.2	44.4	45.9
23	Euch		41.4	41.5	41.4	42.3	44.1
3	Grac		40	39.8	40.7	41.7	44.1
3	Grac		42.6	44.7	45.2	45.8	46.7
9	Grac		41.3	44.6	45.9	48.3	50.2
9	Grac		42.1	42.8	43.7	47	49.7
18	Grac		33.5	33.1	33.4	35	35.1
18	Grac		38.4	38.9	40.2	41.1	41.3
10	Acan		50.5	50.7	51	52.2	53.3
10	Acan		47.5	48.1	52.7	54.5	56.3
16	Acan		45.1	46	46.9	47.3	47.8
16	Acan		48	49.1	49.4	49.6	50.2
19	Acan		47.8	47	47.5	48.6	49.6
19	Acan		48.5	48.3	50.5	51.9	54.5
2	Euch		62.3	61.8	63.7	63.1	63.3
2	Euch		65.1	65	65.5	65.7	66
7	Euch		64.9	63.3	63.8	65.2	65.6
7	Euch		53	52.1	52.5	52.9	54.2
14	Euch		48.4	48.8	49.9	50.2	51.2
14	Euch		46.2	46	46.6	46.8	47
13	Grac		51.4	52.7	53.7	54.9	56.3
13	Grac		51	50.4	50.2	51.4	52.7
17	Grac		47.8	48.1	49.2	51.8	53.3
17	Grac		49.1	50.1	50.3	50.4	51.1
20	Grac		49.1	50.5	51.3	51.4	53.4
20	Grac		50	50	51.1	50.5	52
10	Acan		29.1	29.2	31	31.8	33
11	Acan		29.8	32.7	35	36.3	40.8
12	Acan		34.7	35.3	34.5	36.7
10	Acan		37.7	39.5	42.3	44.1	46.9
11	Acan		52.9	54.5	56.4	58.1	60.7
12	Acan		54.6	57.5	58.8	59.5	61.9
10	Acan		52.5	53	53.7	54.9	56.4
11	Acan		65.4	66.5	66	67.9	67.9
12	Acan		69.1	69.5	69.7	71	72.1
4	Euch		34.8	38.8	41.1	44.3	46
5	Euch		37.2	40.7	41.8	43	44.3
6	Euch		36.5	39.9	40.2	43.1	46
4	Euch		53.8	56.3	58.6	59	59.4
5	Euch		44.7	47.5	48.2	50	52
6	Euch		51.4	51.6	52.2	56.1	57.2
4	Euch		65.5	65.6	65.7	65.7	66.9
5	Euch		52.3	54.1	56	54.9	52
6	Euch		61.3	63.5	62.7
7	Grac			33.4	34.6	35.5	37.5
8	Grac		26.5	28.3	31.3	34.6	39.2
9	Grac		34.3	36.9	39.3	42.4	45.2
7	Grac		38.4	40.2	42	43.3	45.6
8	Grac		40.1	41.1	43	44	46.8
9	Grac		37.5	39.7	42.3	43.7	45.2
7	Grac		55.3	56	58.2	60.2	62
8	Grac		58.2	59.2	60.4	64.1	65.6
9	Grac		50.8	52.6	55	58	60.5
1	Kapp			35.6	37.7	39.6	43.6
2	Kapp		32.9	35	36.6	39.5	42.4
3	Kapp		35.7	38	39.6	42.3	45.3
1	Kapp			50.5	51.5	52.8	55.1
2	Kapp		46.3	48.3	49.2	52.2	55.1
3	Kapp		43.6	45.6	45.9	48
1	Kapp			62.9	63	63.7	64.5
2	Kapp		57.9	58.9	59.2	61.4	62.2
3	Kapp		55.6	57.4	57.5	58.8	59.5

## Sheet: noChoice
				2013-04-11	2013-04-16
Algae	Tank	Devider	Size	Initial Mass	Final Mass
Eucheuma	5	a	Large	152	0.8
Eucheuma	5	b	Medium	153.3	80.7
Eucheuma	5	c	Small	92	78.7
Eucheuma	6	a	Large	148.3	26.3
Eucheuma	6	b	Medium	152.2	48.3
Eucheuma	6	c	Small	91.4	64.7
Eucheuma	7	a	Controls	150.3	157.2
Eucheuma	7	b	Controls	146.3	149.6
Eucheuma	7	c	Controls	90.3	93.5
Kapp	5	a	Large	168.5	42.3
Kapp	5	b	Medium	150.9	49.4
Kapp	5	c	Small	97	69.6
Kapp	6	a	Large	147.9	71.2
Kapp	6	b	Medium	155.3	63.7
Kapp	6	c	Small	97.5	70.7
Kapp	7	a	Controls	145	162.5
Kapp	7	b	Controls	164	191.6
Kapp	7	c	Controls	95.4	106.4
Grac	5	a	Large	152.8	0.8
Grac	5	b	Medium	154.9	30.6
Grac	5	c	Small	92.8	36
Grac	6	a	Large	159.5	7.5
Grac	6	b	Medium	160.2	33.3
Grac	6	c	Small	94.2	30.8
Grac	7	a	Controls	150.9	155.5
Grac	7	b	Controls	139	135.5
Grac	7	c	Controls	93.1	93.8
Acan	5	a	Large	150.4	26.2
Acan	5	b	Medium	144.6	49.2
Acan	5	c	Small	91.7	41.8
Acan	6	a	Large	162.2	35.3
Acan	6	b	Medium	148.8	63.1
Acan	6	c	Small	93.9	44.2
Acan	7	a	Controls	160.5	152.8
Acan	7	b	Controls	162.3	152.5
Acan	7	c	Controls	90.5	75.1

## Sheet: Choice
Tank	Algae	Size	Mass	Mass
			2013-06-06	2013-06-13
1	Acan	Large	150.2	42
1	Grac	Large	151.2	74
1	Euch	Large	152.4	90
1	Kapp	Large	150.7	46.3
2	Acan	Large	150.2	31.8
2	Grac	Large	154.3	93.4
2	Euch	Large	150.6	65.3
2	Kapp	Large	153.6	11.1
3	Acan	Large	149.2	9.7
3	Grac	Large	153	92.7
3	Euch	Large	152	96.2
3	Kapp	Large	150.8	24.4
4	Acan	Large	149.8	32.2
4	Grac	Large	154.3	54.3
4	Euch	Large	151.5	57.2
4	Kapp	Large	150.4	62.3
5	Acan	Large	151	18.3
5	Grac	Large	150.8	11.4
5	Euch	Large	154	15.6
5	Kapp	Large	152.6	27.2
6	Acan	Large	150.1	44.5
6	Grac	Large	155	70.4
6	Euch	Large	154.2	52.3
6	Kapp	Large	151.2	14.7
7	Acan	Control	152	152
7	Grac	Control	153	153
7	Euch	Control	150	150
7	Kapp	Control	153	153
Tank	Algae	Size	Day 1	Day 4
1	Acan	Medium	98.9	41.2
2	Acan	Medium	105.5	51.3
3	Acan	Medium	95.8	49.5
4	Acan	Medium	111.5	54.2
5	Acan	Medium	107.3	64.7
1	Acan	Medium	93.9	45.6
2	Acan	Medium	96.6	58.5
3	Acan	Medium	93.9	19.6
4	Acan	Medium	92.6	48.8
5	Acan	Medium	97.4	56
6	Acan	Control	99.7	78.2
7	Acan	Control	102.3	83.2
6	Acan	Control	92.7	70.1
7	Acan	Control	103.5	83.2
1	Euch	Medium	102.8	105.3
2	Euch	Medium	105.7	77.6
3	Euch	Medium	106.1	104.2
4	Euch	Medium	96.1	83.5
5	Euch	Medium	99.1	84.4
1	Euch	Medium	97.5	83.1
2	Euch	Medium	94.5	73.5
3	Euch	Medium	110.5	99.5
4	Euch	Medium	100.4	57.3
5	Euch	Medium	104.8	81.6
6	Euch	Control	112.5	116.5
7	Euch	Control	115.3	115.3
6	Euch	Control	112.2	113.6
7	Euch	Control	106	110.5
1	Grac	Medium	105.4	76.8
2	Grac	Medium	102.7	85.5
3	Grac	Medium	93.5	76.7
4	Grac	Medium	102.1	98.1
5	Grac	Medium	97.6	88.3
1	Grac	Medium	118.1	110
2	Grac	Medium	93.2	83.1
3	Grac	Medium	91.3	54.8
4	Grac	Medium	102.4	84.5
5	Grac	Medium	115.3	100.7
6	Grac	Control	110.1	107.4
7	Grac	Control	112.7	109.7
6	Grac	Control	100.2	101.9
7	Grac	Control	102.6	101.6
1	Kapp	Medium	104.5	111.5
2	Kapp	Medium	100.9	94.5
3	Kapp	Medium	110.3	110.6
4	Kapp	Medium	108.2	107.4
5	Kapp	Medium	96.1	90
1	Kapp	Medium	94.1	87.5
2	Kapp	Medium	108.6	94.4
3	Kapp	Medium	115.6	114.2
4	Kapp	Medium	100	68
5	Kapp	Medium	104.5	101
6	Kapp	Control	97.7	98.6
7	Kapp	Control	93.9	93.2
6	Kapp	Control	102	102.9
7	Kapp	Control	111.5	117.9
Tank	Algae	Size	Mass	Mass
			2013-07-10	2013-07-16
1	Acan	Small	51.6	20.1
1	Grac	Small	51.1	37.5
1	Euch	Small	51.2	38.5
1	Kapp	Small	54.4	50.7
2	Acan	Small	54.2	40.7
2	Grac	Small	51.8	46.5
2	Euch	Small	50.9	42.3
2	Kapp	Small	51.4	49.8
3	Acan	Small	51.2	19
3	Grac	Small	51.2	39.6
3	Euch	Small	50.8	48.7
3	Kapp	Small	50.9	40.3
4	Acan	Small	50.5	27.9
4	Grac	Small	50.4	46.3
4	Euch	Small	50.1	46.1
4	Kapp	Small	51.3	47.7
5	Acan	Small	50.8	35.4
5	Grac	Small	51.7	44.6
5	Euch	Small	51.5	47.1
5	Kapp	Small	50.4	46.4
6	Acan	Small	52.4	26.1
6	Grac	Small	50.6	40.8
6	Euch	Small	50	44.3
6	Kapp	Small	50.5	31.2
7	Acan	Control	50.4	50.4
7	Grac	Control	52.3	52.3
7	Euch	Control	50.2	50.2
7	Kapp	Control	52.3	52.8

## Sheet: Caging
Days	1	3	6	8	13	15	17	20	22	25	27	29
Reef Open	96	96	96	75	72	72	72	72	72	72	69	72
Reef Closed	32	32	31	27	27	27	27	27	27	27	27	27
Lagoon Open	48	48	48	36	36	27	27	27	27	27	27	27
Lagoon Closed	16	16	14	13	13	13	13	13	13	9	9	9
Slope Open	30	23	14	12	8	8	7	7	7	6	6	6
Slope Closed	29	26	18	17	17	17	17	17	16	16	16	16
